# Supplementary material for: Clinical and Virological Features of SARS-CoV-2 Variants during the Four Waves of the Pandemic in the Mexican Southeast
Source: Trop Med Infect Dis. 2023 Feb 23;8(3):134. doi: 10.3390/tropicalmed8030134 (PMC10053031; doi:10.3390/tropicalmed8030134)
Supplement: Supplementary file 1 [file tropicalmed-08-00134-s001.zip]

Archive with 1 entries (1 files):
- tropicalmed-2159083-supplementary.pdf
